# Supplementary material for: Targeted Next-Generation Sequencing Identifies a Recurrent Mutation in MCPH1 Associating with Hereditary Breast Cancer Susceptibility
Source: PLoS Genet. 2016 Jan 28;12(1):e1005816. doi: 10.1371/journal.pgen.1005816 (PMC4731077; doi:10.1371/journal.pgen.1005816)
Supplement: S1 Table — (XLSX) [file pgen.1005816.s004.xlsx]

## Sheet: Sheet1
Table S1. Sequenced genes, their coverage, observed mutations and their corresponding frequencies in ExAC database
TargetID	Genomic interval	Gene coverage (%)	Truncating/splice mutations in the discovery phase*	Carrier frequency in ExAC (Finnish population)
AATF	chr17:35306164-35414181	99.58	ND
ABCE1	chr4:146019073-146050686	98.7	ND
ABCF2	chr7:150904912-150924327	99.98	ND
ABL1	chr9:133589257-133763072	97.82	ND
ACACA	chr17:35441912-35766912	99.89	ND
ACTL6A	chr3:179280657-179306206	99.44	ND
ACTR5	chr20:37377074-37401099	100	ND
ACTR8	chr3:53901082-53916239	99.86	ND
AFAP1	chr4:7760429-7941663	100	ND
AHR	chr7:17338235-17385786	99.14	ND
AIFM1	chrX:129263326-129299871	98.77	ND
AKAP8	chr19:15464321-15490622	100	ND
AKAP8L	chr19:15490848-15529843	100	ND
AKT1	chr14:105235675-105262098	98.17	ND
ALKBH1	chr14:78138736-78174373	99.66	ND
ALKBH2	chr12:109525982-109531446	100	ND
ALKBH3	chr11:43902346-43941835	99.28	ND
ANKLE1	chr19:17392443-17398465	97.82	ND
AP1B1	chr22:29723658-29819178	99.38	ND
AP2A1	chr19:50270169-50310379	100	ND
AP2A2	chr11:924883-1012255	98.45	ND
AP2B1	chr17:33914271-34053446	100	ND
AP3B2	chr15:83328022-83378676	99.84	ND
AP5S1	chr20:3801160-3805964	96.58	ND
AP5Z1	chr7:4815242-4834036	98.66	ND
APBB1	chr11:6416343-6440654	100	ND
APEX1	chr14:20923279-20925943	98.17	ND
APEX2	chrX:55026745-55035500	100	ND
APITD1	chr1:10490148-10512220	99.34	ND
APLF	chr2:68694680-68858014	98.84	ND
APTX	chr9:32972593-33025176	100	rs150506419 (3/189, 1.59%)	16/3278 (0.49%)
AR	chrX:66763863-66950471	99.92	ND
AREG	chr4:75310840-75490495	44.27	ND
ARF1	chr1:228270350-228286923	99.07	ND
ARF4	chr3:57557079-57583957	99.13	ND
ARHGEF2	chr1:155916619-155966139	99.91	ND
ARIH1	chr15:72766656-72879702	99.41	ND
ARL13A	chrX:100224686-100245830	100	ND
ARL2	chr11:64781574-64789667	96.93	ND
ASCC3	chr6:100956059-101329258	98.84	ND
ASF1A	chr6:119215230-119230345	99.42	ND
ASTE1	chr3:130732708-130746503	99.97	ND
ATF2	chr2:175936967-176033120	99.27	ND
ATM	chr11:108093200-108239839	98.03	Lys2303fs: (1/189, 0.53%)	ND
ATMIN	chr16:81069441-81080973	98.98	ND
ATP5A1	chr18:43664099-43684310	99.15	ND
ATR	chr3:142168066-142297678	99.43	ND
ATRIP	chr3:48488103-48507125	99.95	ND
ATRX	chrX:76760345-77041729	99.59	ND
ATXN3	chr14:92524885-92572975	95.66	ND
AURKA	chr20:54944434-54967403	98.51	ND
AURKB	chr17:8108038-8113954	99.55	ND
AXIN2	chr17:63524670-63557775	99.55	ND
BABAM1	chr19:17378221-17390172	100	ND
BAG2	chr6:57037093-57050022	100	ND
BAG5	chr14:104022870-104029178	99.49	ND
BAP1	chr3:52435014-52444376	99.44	ND
BARD1	chr2:215590359-215674438	99.73	ND
BAT1	chr6:31497985-31510235	99.11	ND
BAX	chr19:49458061-49465065	98.69	ND
BAZ1B	chr7:72854717-72936625	99.88	ND
BCCIP	chr10:127512093-127542274	99.55	ND
BIRC5	chr17:76210266-76221726	99.86	ND
BLM	chr15:91260547-91358869	98.53	ND
BMI1	chr10:22605370-22620424	96.33	ND
BMS1	chr10:43277943-43330395	94.16	ND
BRAP	chr12:112079939-112123800	99.9	ND
BRCA1	chr17:41196301-41322300	97.3	Leu1209Ter: (3/189, 1.59%)	ND
			rs80358019: (4/189, 2.11%)	ND
			rs80356903: (1/189, 0.53%)	ND
BRCA2	chr13:32889600-32973819	98.11	rs81002862 (1/189, 0.53%)	3/3285 (0.09%)
			Ser1992Ter (1/189, 0.53%)	ND
			Ile1086fs (1/189, 0.53%)	ND
			rs80358972 (1/189, 0.53%)	3/3306 (0.09%)
BRCC3	chrX:154299684-154351359	99.36	ND
BRE	chr2:28112797-28561778	99.45	rs150302537 (1/189, 0.53%)	13/3307 (0.39%)
BRIP1	chr17:59756536-59940930	97.09	ND
BRIX1	chr5:34915470-34926111	93.05	ND
BSG	chr19:571266-583503	97.36	ND
BTG2	chr1:203274608-203278740	100	ND
BUB1	chr2:111395264-111435701	100	ND
BUB1B	chr15:40453199-40513388	99.6	ND
C11ORF30	chr11:76155956-76264079	98.01	ND
C17ORF70	chr17:79506900-79520997	99.18	ND
C19ORF40	chr19:33463137-33467970	96.45	ND
C1ORF57	chr1:233086340-233114558	99.73	ND
C1ORF86	chr1:2115888-2144169	97.98	ND
CALU	chr7:128379335-128413487	100	ND
CAND1	chr12:67663050-67713741	98.97	ND
CASP3	chr4:185548839-185570673	100	ND
CAV1	chr7:116164828-116201249	99.76	ND
CCNA1	chr13:37005956-37017029	99.64	ND
CCNA2	chr4:122737588-122745098	99.43	ND
CCNB1	chr5:68462826-68474082	100	ND
CCND1	chr11:69455844-69469252	99.8	ND
CCNE1	chr19:30302794-30315226	99.76	ND
CCNH	chr5:86687300-86708860	98.93	ND
CCNO	chr5:54526969-54529518	100	ND
CCT3	chr1:156278741-156337674	99.93	ND
CCT6A	chr7:56119312-56131692	99.12	ND
CD2BP2	chr16:30362076-30366692	99.82	ND
CDC14B	chr9:99252512-99382122	98.57	ND
CDC25A	chr3:48198625-48229902	100	ND
CDC25B	chr20:3767567-3786772	100	ND
CDC25C	chr5:137620943-137674054	100	ND
CDC45	chr22:19466971-19508145	100	ND
CDC6	chr17:38443874-38459423	98.68	ND
CDC73	chr1:193091077-193223952	96.33	ND
CDCA5	chr11:64833761-64851646	100	ND
CDCA8	chr1:38158062-38175401	99.63	ND
CDH13	chr16:82660388-83830225	99.26	ND
CDK1	chr10:62538078-62554620	99.49	ND
CDK2	chr12:56360542-56366578	99.53	ND
CDK4	chr12:58141499-58149806	98.6	ND
CDK7	chr5:68530611-68573267	99.59	ND
CDK9	chr9:130547947-130553076	99.42	ND
CDKN1A	chr6:36644226-36655126	99.74	ND
CDKN1B	chr12:12867981-12875315	99.69	ND
CDKN2A	chr9:21967740-21995310	99.11	ND
CDKN2D	chr19:10677127-10679665	100	ND
CDS2	chr20:5107396-5178543	99.44	ND
CEBPG	chr19:33864564-33873602	99.74	ND
CEP164	chr11:117185262-117283994	99.95	rs200074826 (4/189, 2.12%)	22/1332 (1.65%)
CEP170	chr1:243287719-243418718	71.29	ND
CEP192	chr18:12991350-13125061	99.65	ND
CETN2	chrX:151995506-151999331	100	ND
CHAF1A	chr19:4402648-4443404	99.56	ND
CHAF1B	chr21:37757665-37789135	99.23	ND
CHD1L	chr1:146714280-146767457	98.75	rs113139670 (1/189, 0.53%)	4/3304 (0.12%)
CHD4	chr12:6679237-6716652	99.82	ND
CHEK1	chr11:125495020-125546160	98.96	c.289+1G>T (1/189, 0.53%)	1/3287 (0.03%)
CHEK2	chr22:29083720-29138420	90.6	c.319+2T>A (1/189, 0.53%)	2/3245 (0.06%)
CHRNA4	chr20:61974651-62009763	99.81	ND
CIB1	chr15:90773196-90777289	100	ND
CINP	chr14:102808945-102829263	91.65	ND
CIRH1A	chr16:69165183-69202951	99.98	ND
CLSPN	chr1:36185808-36235578	98.88	ND
CNTLN	chr9:17134969-17503931	98.04	rs185810944 (1/189, 0.53%)	46/3306 (1.39%)
COBRA1	chr9:140149614-140168010	100	ND
CPS1	chr2:211342395-211543841	99.05	ND
CRB2	chr9:126118437-126142613	99.85	ND
CREB1	chr2:208394450-208470294	98.99	ND
CREBBP	chr16:3775044-3930737	99.77	ND
CRY1	chr12:107385131-107487645	99.63	ND
CRY2	chr11:45868658-45904809	99.98	ND
CSNK1D	chr17:80196888-80231617	90.46	ND
CSNK1E	chr22:38686686-38794537	98.61	ND
CSTF1	chr20:54967416-54979592	99.76	ND
CSTF2	chrX:100075337-100096495	100	ND
CTBP1	chr4:1205217-1243751	89.88	ND
CTCFL	chr20:56071010-56100718	98.16	ND
CUL4A	chr13:113862541-113919409	99.36	ND
CUL4B	chrX:119658435-119709694	98.39	ND
CYP19A1	chr15:51500243-51630817	99.76	c.858+1G>A (1/189, 0.53%)	ND
CYP1A1	chr15:75011872-75017961	99.97	ND
DAPK1	chr9:90112132-90323559	99.71	ND
DBF4	chr7:87505520-87538866	99.36	ND
DCLRE1A	chr10:115594472-115614173	98.08	rs41292634 (1/189, 0.53%)	21/3306 (0.63%)
			Leu101fs (1/189, 0.53%)	ND
DCLRE1B	chr1:114447752-114456718	100	ND
DCLRE1C	chr10:14939347-14996441	99.75	ND
DCP2	chr5:112312388-112357902	98.65	ND
DDB1	chr11:61066908-61110078	99.75	ND
DDB2	chr11:47236482-47260779	99.51	ND
DDR1	chr6:30844187-30867943	99.77	ND
DDX1	chr2:15731291-15771245	98.96	ND
DDX19B	chr16:70323555-70369196	98.51	ND
DDX23	chr12:49223528-49246635	98.39	ND
DDX39A	chr19:14519599-14530205	98.86	ND
DDX39B	chr6:31497985-31510262	99.13	ND
DDX6	chr11:118618462-118661982	97.39	ND
DEK	chr6:18224088-18265064	98.15	ND
DEM1	chr1:40974402-40982238	98.56	ND
DGCR8	chr22:20067744-20099410	100	ND
DHX9	chr1:182808428-182857127	99.51	ND
DICER1	chr14:95552554-95624357	99.53	ND
DKC1	chrX:153991020-154005974	99.89	ND
DMC1	chr22:38914943-38966301	98.73	ND
DNA2	chr10:70173810-70231889	99.94	ND
DNAJA1	chr9:33025198-33039915	98.6	ND
DNAJA2	chr16:46989263-47007709	98.35	ND
DNAJA3	chr16:4475795-4506786	98.13	ND
DNAJB11	chr3:186285181-186315071	99.79	ND
DNAJC10	chr2:183580757-183653552	99.36	ND
DNAJC7	chr17:40128428-40169725	100	ND
DROSHA	chr5:31400591-31532313	99.72	ND
DSP	chr6:7541797-7586960	99.59	ND
DTL	chr1:212208908-212280752	99.41	ND
DYRK2	chr12:68042107-68059196	99.74	ND
E2F1	chr20:32263281-32274220	99.26	ND
E2F2	chr1:23832909-23857722	99.82	ND
E2F4	chr16:67226057-67232831	100	ND
E2F6	chr2:11584490-11606307	90.71	ND
EBNA1BP2	chr1:43629834-43727599	99.56	ND
ECEL1	chr2:233344526-233352548	99.64	ND
EEPD1	chr7:36192747-36341162	99.78	ND
EGFR	chr7:55086703-55324323	99.51	ND
EID3	chr12:104697499-104698992	100	ND
EIF2C2	chr8:141541253-141645728	99.62	ND
EIF3A	chr10:120794345-120840406	95.3	ND
EIF3E	chr8:109213434-109447572	99.41	ND
EIF3G	chr19:10225679-10230609	99.55	ND
EIF3H	chr8:117654358-117779174	98.35	ND
EIF3I	chr1:32687518-32697215	97.94	ND
EIF3K	chr19:39109711-39127605	99.93	Arg139Ter (1/189, 0.53%)	4/3307 (0.12%)
EIF3L	chr22:38244864-38285424	97.85	ND
EIF4E	chr4:99792824-99851798	94.64	ND
EIF4EBP1	chr8:37887848-37917893	100	ND
EME1	chr17:48450570-48458854	99.48	ND
EME2	chr16:1823197-1831719	99.89	rs61753375 (1/189, 0.53%)	26/2824 (0.92%)
ENDOV	chr17:78388954-78411896	97.9	rs199843685 (6/189, 3.17%)	24/2626 (0.91%)
EP300	chr22:41487779-41576091	99.33	ND
EPC2	chr2:149401998-149545146	99.63	ND
ERBB2	chr17:37844156-37886689	98.91	ND
ERCC1	chr19:45910580-45982096	99.69	ND
ERCC2	chr19:45854235-45873886	99.64	Gln723Ter (1/189, 0.53%)	ND
ERCC3	chr2:128014855-128051762	99.96	ND
ERCC4	chr16:14014003-14046215	96.29	ND
ERCC5	chr13:103459694-103528361	98.68	ND
ERCC6	chr10:50663403-50747594	99.2	rs185142838 (1/189, 0.53%)	6/3229 (0.19%)
ERCC8	chr5:60169647-60240915	97	ND
ESCO1	chr18:19109231-19180855	93.04	ND
ESCO2	chr8:27629455-27670167	95.92	ND
ESR1	chr6:151977815-152450764	98.88	ND
ETFA	chr15:76507685-76603823	96.85	ND
ETS1	chr11:128328645-128457463	99.19	ND
ETS2	chr21:40177220-40196889	99.79	ND
ETV7	chr6:36321987-36356174	98.27	ND
EWSR1	chr22:29663987-29696525	98.17	ND
EXO1	chr1:242011258-242058460	97.96	Arg401Ter (1/189, 0.53%)	1/3304 (0.03%)
			rs146594026 (1/189, 0.53%)	16/3302 (0.48%)
EXOSC10	chr1:11126664-11159948	99.29	ND
EXOSC9	chr4:122722461-122738186	98.87	ND
EYA1	chr8:72109657-72274477	99.56	ND
EYA2	chr20:45523252-45817502	100	ND
EYA3	chr1:28296844-28415217	99.45	ND
EYA4	chr6:133561725-133853268	99.85	ND
FAM175A	chr4:84382081-84444511	99.03	ND
FAM83A	chr8:124191189-124222328	99.91	rs201762275 (3/189, 1.58%)	25/2245 (1.11%)
FAN1	chr15:31196044-31235321	99.65	ND
FANCA	chr16:89803946-89883075	98.31	ND
FANCB	chrX:14861518-14891201	99.88	ND
FANCC	chr9:97861325-98080001	99.62	ND
FANCD2	chr3:10068087-10143624	97.14	rs201811817 (2/189, 1.06%)	4/3307 (0.12%)
FANCE	chr6:35420127-35434891	100	ND
FANCF	chr11:22644068-22647397	99.76	ND
FANCG	chr9:35073821-35080023	99.61	ND
FANCI	chr15:89787169-89860502	98.95	ND
FANCL	chr2:58386367-58468525	99.78	ND
FANCM	chr14:45605125-45670103	99.83	rs144567652 (2/189, 1.06%)	30/3306 (0.90%)
			rs147021911 (3/189, 1.59%)	59/3307 (1.78%)
FBXL7	chr5:15500294-15939910	99.82	ND
FBXO18	chr10:5931524-5979568	99.77	ND
FBXO6	chr1:11724139-11734421	99.45	ND
FEN1	chr11:61560098-61564726	98.53	ND
FGF10	chr5:44303635-44389818	98.19	ND
FGFR2	chr10:123237833-123357982	98.94	ND
FHIT	chr3:59735025-61237143	98.62	ND
FHL2	chr2:105974158-106055240	95.7	ND
FLNA	chrX:153576881-153603016	100	ND
FOS	chr14:75745466-75748947	100	ND
FOXA1	chr14:38058746-38069255	100	ND
FOXM1	chr12:2966836-2986331	100	ND
FTO	chr16:53737864-54155863	99.27	ND
FZR1	chr19:3506284-3536765	99.62	ND
GADD45A	chr1:68150733-68154031	100	ND
GADD45G	chr9:92219916-92221480	98.77	ND
GANAB	chr11:62392287-62414114	98.36	ND
GEN1	chr2:17935114-17966642	98.93	ND
GLUD1	chr10:88809948-88854786	99.73	ND
GNL3	chr3:52715161-52728520	99.86	Glu538ArgfsTer3 (1/189, 0.53%)	ND
GNL3L	chrX:54556633-54593730	97.77	ND
GPR3	chr1:27719137-27722328	100	ND
GSTCD	chr4:106629924-106768895	98.28	ND
GSTP1	chr11:67351055-67354141	100	ND
GTF2H1	chr11:18343805-18388601	99.59	ND
GTF2H2	chr5:70330773-70363526	17.86	ND
GTF2H2C	chr5:68856024-68890560	22.39	ND
GTF2H3	chr12:124118364-124146489	97.87	ND
GTF2H4	chr6:30875950-30881893	99.54	ND
GTF2H5	chr6:158589368-158620386	98.24	ND
GTPBP4	chr10:1034327-1065886	95.66	ND
H2AFX	chr11:118964553-118966187	100	ND
HADHA	chr2:26413493-26467604	96.84	ND
HADHB	chr2:26466027-26513346	99.63	ND
HDAC1	chr1:32757676-32799246	99.39	ND
HDAC2	chr6:114254181-114332482	98.16	ND
HERC2	chr15:28356172-28567308	87.59	ND
HIC1	chr17:1957437-1962991	99.67	ND
HINFP	chr11:118992222-119006762	96.66	ND
HK1	chr10:71029729-71161648	100	ND
HK2	chr2:75059771-75120496	98.35	ND
HMG20B	chr19:3572764-3579096	99.07	ND
HMGA1	chr6:34204566-34214018	85.75	ND
HMGA2	chr12:66217900-66360085	97.73	ND
HMGB1	chr13:31032868-31191744	86.49	ND
HMGB2	chr4:174252516-174256286	100	ND
HMGN1	chr21:40714230-40721583	94.08	ND
HNRNPR	chr1:23630253-23670863	98.32	ND
HNRNPU	chr1:245013591-245027854	98.91	ND
HPDL	chr1:45792534-45794357	100	ND
HSPA4	chr5:132387643-132442151	100	ND
HSPA5	chr9:127997116-128003676	96.22	ND
HSPB1	chr7:75931850-75933624	99.88	ND
HSPD1	chr2:198351294-198381471	95.25	ND
HUS1	chr7:47735317-48019232	98.46	ND
HUS1B	chr6:655928-656974	99.04	ND
HUWE1	chrX:53559046-53713707	99.69	ND
ID4	chr6:19837590-19842441	99.92	ND
IDH3A	chr15:78423829-78464301	99.13	ND
IDH3B	chr20:2639030-2644875	100	ND
IFI16	chr1:158969747-159024955	94.53	ND
IFNB1	chr9:21077093-21077972	100	ND
IGF1	chr12:102789634-102874433	99.68	ND
IGHMBP2	chr11:68671299-68708080	99.99	rs145226920 (1/189, 0.53%)	ND
IKBKG	chrX:153769403-153796792	28.96	ND
ILF2	chr1:153634253-153643534	97.28	ND
ILF3	chr19:10764926-10803105	100	ND
INCENP	chr11:61891434-61920645	100	ND
INIP	chr9:115448775-115480526	94.11	ND
INO80	chr15:41267878-41408562	99.82	ND
INO80B	chr2:74682139-74688021	99.75	ND
INO80C	chr18:33034775-33077965	96.7	Ser225GlufsTer52 (1/189, 0.53%)	8/3307 (0.24%)
INO80D	chr2:206858434-206951037	99.8	ND
INO80E	chr16:30006604-30017124	100	ND
INTS3	chr1:153700532-153746565	98.31	ND
IRS1	chr2:227596022-227664485	98.77	ND
JAK1	chr1:65298895-65432197	99.85	ND
JAK2	chr9:4985022-5128193	99.14	ND
JMJD1C	chr10:64926970-65225732	99.07	ND
JMY	chr5:78531914-78623048	99.22	ND
JUN	chr1:59246449-59250009	100	ND
KAT2B	chr3:20081504-20195906	99.97	ND
KAT5	chr11:65479456-65487087	99.6	ND
KBTBD2	chr7:32907767-32933753	98.58	ND
KCNH6	chr17:61600684-61626348	99.69	ND
KEAP1	chr19:10596785-10614064	100	ND
KHDRBS1	chr1:32479419-32526461	99.74	ND
KIAA0101	chr15:64657182-64679896	94.32	ND
KIAA1524	chr3:108268707-108308501	99.22	ND
KIAA1543	chr19:7660777-7683204	99.28	ND
KIAA2022	chrX:73952673-74145330	99.65	ND
KIF22	chr16:29802023-29816716	99.54	ND
KIF2A	chr5:61601978-61833086	99.68	ND
KIN	chr10:7792914-7830000	93.04	ND
KLK3	chr19:51358160-51364030	98.36	ND
KPNA1	chr3:122140737-122233802	99.31	ND
KPNA2	chr17:66031624-66042980	97.91	ND
KPNB1	chr17:45726831-45762881	95.34	ND
KRAS	chr12:25357712-25403880	97.47	ND
KRT5	chr12:52908348-52914481	99.5	ND
LIG1	chr19:48618692-48673611	99	ND
LIG3	chr17:33307506-33332098	97.98	ND
LIG4	chr13:108859781-108870726	99.89	ND
LIMD1	chr3:45596875-45727840	97.07	ND
LMNA	chr1:156052353-156109890	99.89	ND
LMO4	chr1:87794140-87814617	99.45	ND
LMO7	chr13:76194559-76434016	99.92	ND
LTB	chr6:31548291-31550309	100	ND
MAD2L2	chr1:11734526-11751717	99.72	ND
MAGED2	chrX:54834021-54842455	99.81	ND
MAP3K1	chr5:56110889-56191989	100	ND
MAP7	chr6:136663408-136871967	99.49	ND
MBD2	chr18:51677960-51751168	99.93	ND
MBD3	chr19:1576667-1592720	100	ND
MBD4	chr3:129149776-129158888	99.7	ND
MC1R	chr16:89984276-89987395	99.84	ND
MCM7	chr7:99690340-99699573	98.17	ND
MCM8	chr20:5931287-5975862	96.92	ND
MCM9	chr6:119134601-119256337	99.74	ND
MCPH1	chr8:6264102-6501154	99.23	rs747489687 (3/189, 1.59%)	16/3305 (0.48%)
MCRS1	chr12:49950316-49961946	100	ND
MDC1	chr6:30667573-30685676	99.38	ND
MDM2	chr12:69201945-69239330	97.87	ND
MDM4	chr1:204485496-204542881	94.82	ND
MED17	chr11:93517382-93547871	97.81	ND
MED21	chr12:27175444-27219286	99.9	ND
MEN1	chr11:64570975-64578776	100	ND
MGMT	chr10:131265437-131566281	99.2	ND
MLH1	chr3:37034812-37107390	98.91	ND
MLH3	chr14:75480456-75518245	99.15	ND
MMS19	chr10:99218070-99258561	99.97	ND
MMS22L	chr6:97590026-97731103	98.31	ND
MNAT1	chr14:61201448-61436681	100	ND
MND1	chr4:154265790-154336280	99.37	ND
MOGS	chr2:74688173-74692547	100	ND
MORF4	chr4:174537076-174538067	100	ND
MORF4L1	chr15:79102818-79190485	98.99	ND
MORF4L2	chrX:102930413-102943096	99.71	ND
MPG	chr16:126995-135862	98.99	rs146600185 (2/189, 1.06%)	37/3304 (1.12%)
MRE11A	chr11:94150458-94227084	99.78	ND
MSH2	chr2:47630097-47789460	99.08	ND
MSH3	chr5:79950456-80172644	99.5	Glu233Ter (1/189, 0.53%)	2/3307 (0.06%)
MSH4	chr1:76262545-76378933	99.97	ND
MSH5	chr6:31707714-31732638	94.39	ND
MSH6	chr2:48010210-48034102	96.28	ND
MTDH	chr8:98656396-98742498	99.61	ND
MTFR1	chr8:66556113-66683506	99.61	ND
MUM1	chr19:1285879-1378440	99.96	ND
MUS81	chr11:65624586-65635134	99.79	ND
MUTYH	chr1:45794824-45806152	99.95	ND
MYBBP1A	chr17:4442180-4458936	99.73	ND
MYC	chr8:128747669-128753690	100	ND
NABP1	chr2:192542783-192553261	98.35	ND
NABP2	chr12:56615788-56623648	95.93	ND
NAT10	chr11:34127100-34169227	99.61	Trp408fs (1/189, 0.53%)	ND
NBN	chr8:90945553-91015466	99.19	ND
NBR1	chr17:41322487-41363717	99.95	ND
NCOA2	chr8:71021986-71316050	99.51	ND
NCOA3	chr20:46130590-46285631	99.79	ND
NCOA6	chr20:33302567-33413462	98.09	ND
NDNL2	chr15:29560342-29562043	97.77	ND
NDUFA9	chr12:4714099-4798464	98.81	ND
NDUFS1	chr2:206986138-207024337	96.65	ND
NDUFS3	chr11:47586877-47606125	100	ND
NEIL1	chr15:75639285-75647602	99.89	Pro106AlafsTer50 (1/189, 0.53%)	39/3217 (1.21%)
NEIL2	chr8:11627133-11644865	99.48	ND
NEIL3	chr4:178230979-178284107	97.69	ND
NF1	chr17:29421934-29709144	98.97	ND
NFKB1	chr4:103422475-103538469	99.83	ND
NFRKB	chr11:129733659-129765500	99.77	ND
NHEJ1	chr2:219940028-220025597	100	ND
NINL	chr20:25433327-25566163	99.72	rs145851710 (1/189, 0.53%)	6/3098 (0.19%)
NME1	chr17:49230886-49239799	99.04	ND
NOL11	chr17:65713938-65740657	99.05	ND
NOL6	chr9:33461340-33473951	100	ND
NOLC1	chr10:103911922-103923637	100	ND
NONO	chrX:70503031-70521028	97.86	ND
NPM1	chr5:170814109-170838151	99.51	ND
NR1H2	chr19:50832938-50886295	100	ND
NR2E3	chr15:72084966-72110610	100	ND
NSMCE1	chr16:27236301-27280125	99.21	ND
NSMCE2	chr8:126103910-126379377	99.63	ND
NSMCE4A	chr10:123716592-123734753	99.36	ND
NTHL1	chr16:2089805-2097877	99.69	rs150766139 (2/189, 1.06%)	24/3307 (0.73%)
NUDT1	chr7:2281846-2290791	99.48	ND
NUDT16	chr3:131100504-131107684	99.36	ND
NUFIP1	chr13:45513373-45563628	93.09	ND
OBFC2A	chr2:192542783-192553261	98.35	ND
OBFC2B	chr12:56615788-56623648	95.93	ND
OGG1	chr3:9791617-9829913	99.76	ND
OPTC	chr1:203463260-203478087	100	ND
OTUB1	chr11:63753314-63769293	93.5	ND
P4HA1	chr10:74766964-74856742	98.78	ND
P4HA2	chr5:131527520-131631018	99.65	ND
P4HB	chr17:79801023-79818580	100	ND
PALB2	chr16:23614472-23652688	99.65	Leu531CysfsTer30 (3/189, 1.59%)	11/3307 (0.33%)
PAPD7	chr5:6714707-6757171	99.94	ND
PARG	chr10:51026314-51371341	70.15	ND
PARP1	chr1:224102730-226595811	99.21	ND
PARP2	chr14:20811730-20826074	99.82	ND
PARP3	chr3:51976350-51982893	100	ND
PARP4	chr13:24995053-25086958	94.33	ND
PARPBP	chr12:102513945-102591308	99.52	ND
PAXIP1	chr7:154735386-154794804	99.94	ND
PC	chr11:66615693-66725857	99.85	ND
PCNA	chr20:5095588-5107282	98.14	ND
PDCD4	chr10:112631542-112659774	95.17	ND
PDLIM4	chr5:131593340-131609157	100	ND
PFKL	chr21:45719914-45747271	99.12	ND
PFKM	chr12:48498911-48540197	99.28	ND
PFKP	chr10:3109701-3179914	100	ND
PGM3	chr6:83870858-83903665	100	ND
PGR	chr11:100900344-101001265	99.33	ND
PIAS1	chr15:68346506-68483106	99.66	ND
PIAS4	chr19:4007737-4039393	98.84	ND
PKP3	chr11:392603-404918	99.54	ND
PLAT	chr8:42032225-42065252	96.29	ND
PLK1	chr16:23688966-23701698	100	ND
PLK3	chr1:45265886-45271677	99.11	ND
PMS1	chr2:190648800-190742365	99.29	ND
PMS2	chr7:6012859-6048766	73.79	ND
PNKP	chr19:50364449-50370832	100	ND
POLA1	chrX:24712025-25015113	99.9	ND
POLB	chr8:42195961-42229341	99.73	ND
POLD1	chr19:50887569-50921285	99.78	ND
POLD2	chr7:44154268-44163967	100	ND
POLD3	chr11:74204885-74380172	99.83	ND
POLD4	chr11:67118225-67124453	94.04	ND
POLE	chr12:133200334-133413397	99.17	ND
POLE2	chr14:50110259-50155150	97.99	ND
POLG	chr15:89859523-89878102	99.93	ND
POLG2	chr17:62473891-62493194	100	ND
POLH	chr6:43543867-43588270	92.49	ND
POLI	chr18:51795763-51847646	99.02	ND
POLK	chr5:74807570-74896979	98.93	ND
POLL	chr10:103338628-103348037	100	ND
POLM	chr7:44111835-44122149	99.92	ND
POLN	chr4:2073634-2243858	99.58	ND
POLQ	chr3:121150262-121265498	99.34	Ile1421ArgfsTer8 (1/189, 0.53%)	50/3300 (1.52%)
POLR2A	chr17:7387674-7417945	98.62	ND
POLR2B	chr4:57843877-57897344	99.72	ND
POLR2C	chr16:57496288-57505932	100	ND
POLR2D	chr2:128603829-128615741	99.96	ND
POLR2E	chr19:1086567-1095401	99.14	ND
POLR2F	chr22:38348603-38437123	98.89	ND
POLR2G	chr11:62529000-62534197	100	ND
POLR2H	chr3:184079495-184086394	99.15	ND
POLR2I	chr19:36604600-36606216	100	ND
POLR2J	chr7:102113537-102119391	76.61	ND
POLR2K	chr8:101162801-101166240	100	ND
POLR2L	chr11:837345-842555	100	ND
POU2F1	chr1:167190055-167396592	99	ND
POU4F1	chr13:79173216-79177705	99.71	ND
POU4F2	chr4:147560034-147563636	99.69	ND
PPM1D	chr17:58677533-58743650	94.81	ND
PPP1CA	chr11:67165641-67188664	100	ND
PPP1R9B	chr17:48211090-48228001	99.51	ND
PPP2CA	chr5:133530014-133561960	98.88	ND
PPP2R5A	chr1:212458771-212535215	99.69	ND
PPP2R5B	chr11:64685014-64701960	100	ND
PPP2R5C	chr14:102228124-102394338	97.95	ND
PPP2R5D	chr6:42952226-42980093	100	ND
PPP2R5E	chr14:63838064-64010102	98.4	ND
PPP4C	chr16:30087288-30096708	100	ND
PPP4R2	chr3:73045925-73118360	93.57	ND
PRKCG	chr19:54382433-54410916	99.77	ND
PRKDC	chr8:48685658-48872753	99.49	ND
PRMT6	chr1:107599256-107601926	100	ND
PRPF19	chr11:60658009-60674071	99.85	ND
PRPF31	chr19:54618779-54635160	100	ND
PRPF6	chr20:62612420-62664463	100	ND
PRPH	chr12:49687024-49692491	99.78	ND
PSMC1	chr14:90722828-90738978	94.65	ND
PSMC2	chr7:102984690-103009852	98.98	ND
PSMC3	chr11:47440309-47448034	99.72	ND
PSMC6	chr14:53173879-53195315	96.9	ND
PSMD1	chr2:231921567-232037551	99.95	ND
PSMD14	chr2:162164538-162268238	99.53	ND
PSMD2	chr3:184016486-184026852	98.68	ND
PSMD3	chr17:38137010-38154223	99.81	ND
PTEN	chr10:89622859-89731697	97.2	ND
PTPRH	chr19:55692604-55720884	99.49	Gln1064Ter (1/189, 0.53%)	1/3307 (0.03%)
PTTG1	chr5:159848818-159855758	100	ND
RAD1	chr5:34905355-34919104	96.1	ND
RAD17	chr5:68665109-68710640	97.13	ND
RAD18	chr3:8817077-9005467	100	ND
RAD21	chr8:117858162-117887115	98.36	ND
RAD21L1	chr20:1206689-1277075	99.48	ND
RAD23A	chr19:13056617-13064467	99	ND
RAD23B	chr9:110045407-110094485	99.3	ND
RAD50	chr5:131891700-131980323	99.38	Ser229ArgfsTer6 (1/189, 0.53%)	22/3307 (0.67%)
RAD51	chr15:40986961-41024366	99.65	ND
RAD51AP1	chr12:4647939-4669224	100	ND
RAD51AP2	chr2:17691840-17699716	99.21	ND
RAD51B	chr14:68286485-69196945	98.73	ND
RAD51C	chr17:56769923-56811713	99.92	ND
RAD51D	chr17:33426800-33448551	100	ND
RAD52	chr12:1021232-1100366	99.71	ND
RAD54B	chr8:95384177-95487353	98.73	ND
RAD54L	chr1:46713349-46744155	100	ND
RAD54L2	chr3:51575585-51697622	99.15	ND
RAD9A	chr11:67159165-67165893	96.36	ND
RAD9B	chr12:110939449-110969901	99.91	ND
RAN	chr12:131356413-131362233	97.79	ND
RASGRF1	chr15:79252278-79383225	99.97	ND
RASSF1	chr3:50367206-50378421	98.8	ND
RAVER1	chr19:10426878-10444324	99.97	ND
RB1	chr13:48877872-49056132	99.5	ND
RBBP4	chr1:33116732-33151822	94.34	ND
RBBP7	chrX:16857395-16888547	97.24	ND
RBBP8	chr18:20378213-20606461	99.58	ND
RBL1	chr20:35624741-35724420	97.82	ND
RBL2	chr16:53467878-53525571	99.67	ND
RBM14	chr11:66384042-66413948	99.64	ND
RBX1	chr22:41347340-41369323	100	ND
RCC1	chr1:28832444-28865718	99.88	ND
RCHY1	chr4:76404236-76439984	99.79	ND
RCL1	chr9:4792823-4861074	100	ND
RCN2	chr15:77223949-77242611	98.62	ND
RDM1	chr17:34245059-34257790	95.81	ND
RECQL	chr12:21621833-21654613	94.61	ND
RECQL4	chr8:145736656-145743239	97.91	ND
RECQL5	chr17:73622914-73663279	99.89	ND
RELA	chr11:65421056-65430575	99.55	ND
REV1	chr2:100016927-100106507	99.75	ND
REV3L	chr6:111620223-111804928	98.3	ND
RFC1	chr4:39289058-39368011	98.76	ND
RFC2	chr7:73645818-73668784	99.31	ND
RFC3	chr13:34392175-34540705	100	ND
RFC4	chr3:186507658-186524857	98.79	ND
RFC5	chr12:118451382-118470945	100	ND
RFWD2	chr1:175911237-176176639	98.39	ND
RFWD3	chr16:74655281-74700789	99.72	ND
RHEB	chr7:151163087-151217216	97.59	ND
RHNO1	chr12:2985413-2998701	99.65	rs140887418 (1/189, 0.53%)	17/3303 (0.51%)
RIF1	chr2:152266386-152364537	99.53	ND
RIOK1	chr6:7389718-7418280	99.72	ND
RNF11	chr1:51701932-51739137	99.59	ND
RNF144B	chr6:18368768-18469115	99.27	ND
RNF168	chr3:196195643-196230649	93.98	Lys214Ter (2/189, 1.06%)	41/3307 (1.24%)
RNF169	chr11:74459902-74553468	99.6	ND
RNF2	chr1:185014485-185071750	99.57	ND
RNF20	chr9:104296122-104325636	99.74	ND
RNF8	chr6:37321737-37362524	99.15	ND
RNMTL1	chr17:685502-695759	99.91	ND
RPA1	chr17:1732985-1803386	99.13	ND
RPA2	chr1:28218024-28241267	99.27	ND
RPA3	chr7:7676138-7758248	100	ND
RPA4	chrX:96138896-96140476	100	ND
RPAIN	chr17:5322950-5336350	97.71	ND
RPL10L	chr14:47120202-47121038	100	ND
RPL15	chr3:23958025-23965197	96.16	ND
RPL18A	chr19:17970676-17974972	100	ND
RPL27A	chr11:8703947-8736316	99.01	ND
RPL37A	chr2:217362901-217443913	99.75	ND
RPL5	chr1:93297583-93307491	99.11	ND
RPL7A	chr9:136215058-136218291	100	ND
RPS2	chr16:2012042-2014871	95.84	ND
RPS27A	chr2:55459028-55462999	100	ND
RPS27L	chr15:63418060-63450230	100	ND
RPS3	chr11:75110519-75133355	99.74	ND
RPS5	chr19:58898625-58906181	99.42	ND
RRAD	chr16:66955571-66959557	100	ND
RRM2B	chr8:103216718-103251356	98.34	ND
RTEL1	chr20:62289152-62330061	99.97	ND
RUVBL1	chr3:127783610-127872767	99.17	ND
RUVBL2	chr19:49497145-49519192	100	ND
SART1	chr11:65729149-65747617	99.12	ND
SCRIB	chr8:144873079-144897559	99.96	ND
SDF4	chr1:1152277-1167457	100	ND
SDHA	chr5:218345-256825	89.43	ND
SET	chr9:131445692-131458689	92.91	ND
SETMAR	chr3:4344977-4359261	97.37	ND
SETX	chr9:135136732-135230382	99.49	ND
SFPQ	chr1:35641968-35658759	98.86	ND
SFR1	chr10:105881805-105886153	100	ND
SHFM1	chr7:96110927-96339213	99.63	ND
SHPRH	chr6:146185370-146285569	97.4	ND
SIRT1	chr10:69644416-69678157	99.9	ND
SIRT6	chr19:4174095-4182606	98.55	ND
SKIV2L2	chr5:54603565-54721419	98.63	ND
SLC25A5	chrX:118602352-118605369	99.46	ND
SLC30A9	chr4:41992478-42089561	100	ND
SLK	chr10:105726948-105789001	99.89	ND
SLX1A	chr16:29465811-30208897	13.44	ND
SLX1B	chr16:29465811-30208897	13.6	ND
SLX4	chr16:3631171-3661609	99.31	ND
SMAD3	chr15:67356090-67487543	100	ND
SMAD4	chr18:48494399-48611425	99.59	ND
SMARCA1	chrX:128580467-128657487	99.87	ND
SMARCA2	chr9:2015331-2193634	99.87	ND
SMARCA4	chr19:11071587-11172968	99.75	ND
SMARCA5	chr4:144434605-144478652	99.88	ND
SMARCAD1	chr4:95128748-95212453	99.38	ND
SMARCD2	chr17:61909430-61920435	99.61	ND
SMC1A	chrX:53401059-53449687	100	ND
SMC1B	chr22:45739933-45809510	98.95	ND
SMC2	chr9:106856530-106903710	99.7	ND
SMC3	chr10:112327438-112364404	98.3	ND
SMC4	chr3:160117051-160152760	99.75	ND
SMC5	chr9:72873867-72969814	97.25	ND
SMC6	chr2:17845068-17981519	98.3	ND
SMG1	chr16:18816164-18937786	87.44	ND
SMUG1	chr12:54558518-54582788	99.75	ND
SMURF2	chr17:62538402-62658396	99.36	ND
SND1	chr7:127292191-127732671	100	ND
SNRNP40	chr1:31732404-31769672	98.51	ND
SOD1	chr21:33031924-33041254	100	ND
SP1	chr12:53773949-53810240	97.76	ND
SPO11	chr20:55904804-55919060	99.77	ND
SPP1	chr4:88896791-88904573	97.49	rs139555315 (1/189, 0.53%)	7/3307 (0.21%)
SPRTN	chr1:231472839-231490779	99.85	ND
SRBD1	chr2:45615808-45839314	99.69	ND
SSRP1	chr11:57093448-57103361	99.77	ND
STAT1	chr2:191829073-191885696	99.63	ND
STAT5A	chr17:40439554-40463971	96.4	ND
STRA13	chr17:79976567-79981993	99.06	ND
STUB1	chr16:730104-732809	98.53	ND
SUB1	chr5:32531728-32604195	98.64	ND
SUCLA2	chr13:48510611-48612135	97.99	ND
SUGT1	chr13:53226820-53262443	99.01	ND
SUMO1	chr2:203070892-203103341	96.16	ND
SUN2	chr22:39130708-39190158	99.71	ND
SUPT16H	chr14:21819620-21852435	97.29	ND
SUPT6H	chr17:26989098-27029707	99.96	ND
SWI5	chr9:131037647-131051279	100	ND
SWSAP1	chr19:11485372-11487637	95.36	ND
SYNCRIP	chr6:86267685-86353520	98.63	ND
TACC1	chr8:38585693-38710556	99.71	ND
TAOK1	chr17:27717471-27878932	97.61	ND
TAOK2	chr16:29984951-30003592	99.97	ND
TAOK3	chr12:118587595-118810760	99.5	ND
TAPBP	chr6:33267460-33282174	95.94	ND
TARBP2	chr12:53894694-53900225	100	ND
TBL3	chr16:2022027-2032944	99.73	ND
TCEA1	chr8:54879101-54935099	93.68	ND
TCHP	chr12:110338058-110421656	99.33	ND
TCOF1	chr5:149737191-149779881	99.88	ND
TCP1	chr6:160199519-160210791	99.32	ND
TDG	chr12:104359571-104382666	73.45	ND
TDP1	chr14:90421272-90511118	99.36	ND
TDP2	chr6:24650194-24667271	98.11	ND
TELO2	chr16:1543334-1560470	99.8	ND
TERF1	chr8:73921086-73960367	90.75	ND
TERF2	chr16:69389453-69442484	99.89	ND
TERF2IP	chr16:75681624-75795061	99.93	ND
TEX15	chr8:30689049-30748132	98.65	rs146619272 (4/189, 2.12%)	35/3306 (1.06%)
TFDP1	chr13:114238992-114295798	97.08	ND
TFDP2	chr3:141663259-141868396	97.29	ND
TFPT	chr19:54610309-54619065	100	ND
TICRR	chr15:90118807-90171263	99.92	ND
TIMM50	chr19:39971041-39981538	98.07	ND
TIPARP	chr3:156391013-156424569	100	ND
TMEM161A	chr19:19229967-19249320	99.16	ND
TNP1	chr2:217724170-217724797	100	ND
TONSL	chr8:145654152-145669837	98.17	ND
TOP1	chr20:39657447-39753137	98.44	ND
TOP2A	chr17:38544757-38574418	99.6	ND
TOP3A	chr17:18174731-18218331	99.94	rs200944917 (1/189, 0.53%)	3/3304 (0.09%)
TOPBP1	chr3:133317008-133380747	99	ND
TOX3	chr16:52471906-52581724	99.81	ND
TP53	chr17:7565086-7590878	94.83	ND
TP53BP1	chr15:43699396-43802936	99.69	ND
TP73	chr1:3569073-3652775	99.93	ND
TPX2	chr20:30326893-30389618	99.47	ND
TRAF7	chr16:2205688-2228140	99.63	ND
TREX1	chr3:48506434-48509054	100	ND
TREX2	chrX:152710167-152736055	100	ND
TRIM28	chr19:59055825-59062092	100	ND
TRIM29	chr11:119981972-120056247	99.84	ND
TRIM40	chr6:30103874-30116522	98.36	ND
TRIP12	chr2:230631919-230787965	99.47	ND
TRIP13	chr5:892747-919482	100	ND
TSC1	chr9:135766724-135820030	99.86	ND
TSHR	chr14:81421322-81612656	99.97	ND
TSPAN17	chr5:176074377-176086069	100	ND
TSR1	chr17:2225940-2240811	94.91	ND
TTC5	chr14:20724706-20774163	99.24	ND
TUBB3	chr16:89987789-90005179	97.73	ND
TUBB6	chr18:12308059-12326578	100	ND
TUBG1	chr17:40761347-40767266	95.07	ND
TUBGCP4	chr15:43661408-43699303	98.91	ND
TUBGCP5	chr15:22833384-22873902	99.22	rs145962755 (1/189, 0.53%)	8/3307 (0.24%)
TUBGCP6	chr22:50656107-50683431	98.57	ND
TUFM	chr16:28853721-28857739	100	ND
TWIST1	chr7:19060603-19157305	99.54	ND
TXNIP	chr1:145438451-145442645	100	ND
TYMS	chr18:657593-673588	99.43	ND
U2AF2	chr19:56165405-56186092	99.44	ND
UBA1	chrX:47050188-47074537	97.02	ND
UBA52	chr19:18682603-18688280	95.12	ND
UBB	chr17:16284101-16286069	92.5	ND
UBC	chr12:125396139-125401924	76.59	ND
UBE2A	chrX:118708488-118718391	100	ND
UBE2B	chr5:133706859-133727809	99.1	ND
UBE2D1	chr10:60094724-60130523	100	ND
UBE2D3	chr4:103715529-103790063	98.14	ND
UBE2E1	chr3:23847373-23933141	100	ND
UBE2I	chr16:1355537-1377029	96.15	ND
UBE2L3	chr22:21903725-21978333	96.9	ND
UBE2N	chr12:93799438-93836048	94.78	ND
UBE2T	chr1:202300774-202311118	100	ND
UBE2V1	chr20:48697650-48732506	97.03	ND
UBE2V2	chr8:48920949-48976521	97.36	ND
UBE2W	chr8:74650398-74791155	99.4	ND
UBE4A	chr11:118230285-118744768	99.86	ND
UBE4B	chr1:10092879-10241307	99.18	ND
UBR5	chr8:103264490-103425079	97.76	ND
UCHL5	chr1:192981485-193029247	99.52	ND
UCP2	chr11:73685701-73694362	100	ND
UHRF1	chr19:4909499-4962175	84.34	ND
UIMC1	chr5:176331995-176449644	97.48	ND
UNG	chr12:109535368-109548808	99.93	ND
UPF1	chr19:18942733-18979049	99.9	ND
USP1	chr1:62901957-62917485	99.53	ND
USP10	chr16:84733544-84813538	99.67	ND
USP28	chr11:113668585-113746302	99.78	ND
USP3	chr15:63796699-63886849	99.54	ND
USP39	chr2:85829954-85876417	100	ND
USP44	chr12:95910325-95945276	99.23	ND
USP47	chr11:11862959-11980882	98.9	ND
USP7	chr16:8985940-9058381	99.85	ND
UVRAG	chr11:75526201-75855292	97.4	ND
UVSSA	chr4:1341043-1381847	98.97	Tyr135Ter (2/189, 1.06%)	3/2423 (0.12%)
VCP	chr9:35056050-35073256	99.57	ND
VEGFA	chr6:43737910-43754234	99.79	ND
WDR16	chr17:9479933-9546786	99.24	ND
WDR33	chr2:128458585-128568771	99.97	ND
WDR48	chr3:39093478-39138165	99.52	ND
WEE1	chr11:9595217-9615014	97.49	ND
WIZ	chr19:15532307-15560772	100	ND
WRN	chr8:30890767-31031295	98.17	ND
WRNIP1	chr6:2765637-2786937	99.92	ND
WWP1	chr8:87354956-87490659	98.99	ND
WWP2	chr16:69796176-69975654	99.6	ND
XAB2	chr19:7684400-7694461	99.7	ND
XPA	chr9:100437180-100459701	99.71	ND
XPC	chr3:14186636-14220293	99.04	ND
XRCC1	chr19:44047453-44079740	99.44	ND
XRCC2	chr7:152341853-152373260	93.45	ND
XRCC3	chr14:104163935-104181851	99.92	ND
XRCC4	chr5:82373306-82652558	98.55	ND
XRCC5	chr2:216972176-217071036	99.61	ND
XRCC6	chr22:42017112-42060062	99.86	ND
XRCC6BP1	chr12:58335313-58351062	100	ND
YWHAH	chr22:32340436-32353600	99.66	ND
YY1	chr14:100704624-100749139	99.89	ND
ZBTB32	chr19:36203819-36207950	100	ND
ZFYVE26	chr14:68194080-68283317	98.76	ND
ZMYND11	chr10:180394-300587	99.23	ND
ZNF350	chr19:52467582-52490089	94.55	ND
ZRANB3	chr2:135894475-136288816	98.53	Lys779ThrfsTer15 (1/189, 0.53%)	1/821 (0.12%)
ZSWIM7	chr17:15879863-15903041	97.94	ND
*Variants with MAF>1% (dbSNP, Ensembl, ExAC), false annotations and artefacts (based on visualization with IGV and Sanger sequencing) were excluded. For variants with rs-number, only this is shown.
ND: not detected
