# Supplementary material for: Targeted Next-Generation Sequencing Identifies a Recurrent Mutation in MCPH1 Associating with Hereditary Breast Cancer Susceptibility
Source: PLoS Genet. 2016 Jan 28;12(1):e1005816. doi: 10.1371/journal.pgen.1005816 (PMC4731077; doi:10.1371/journal.pgen.1005816)
Supplement: S2 Table — (XLSX) [file pgen.1005816.s005.xlsx]

## Sheet: Sheet1
Table S2. Haplotype analysisa of MCPH1 c.904_916del mutation carriers
Sample	rs2912010	rs1057090	rs2912016	rs1057091	rs2584	rs2936531	rs11137040
	(T=0.4529)	(T=0.4820)	(A=0.3938)	(T=0.2436)	(A=0.1322)	(G=0.4904)	(G=0.2031)
1	T/T	C/T	C/A	C/T	G/G	G/G	C/G
2	C/T	C/C	C/C	C/C	G/G	A/G	C/G
3	C/T	C/C	C/C	C/C	G/G	A/G	C/G
4	T/T	C/T	C/A	C/T	G/G	G/G	C/G
5	C/T	C/C	C/C	C/C	G/A	A/G	C/G
6	T/T	C/T	C/A	C/T	G/A	G/G	C/G
7	T/T	C/T	C/A	C/T	G/G	G/G	G/G
8	C/T	C/C	C/C	C/C	G/A	A/G	C/G
9	C/T	C/C	C/C	C/C	G/A	A/G	C/G
10	C/T	C/C	C/C	C/C	G/A	A/G	C/G
11	C/T	C/C	C/C	C/C	G/G	A/G	C/G
12	T/T	C/T	C/A	C/C	G/G	G/G	C/G
13	C/T	C/C	C/C	C/C	G/A	A/G	C/G
14	C/T	C/C	C/C	C/C	G/G	A/G	C/G
15	C/T	C/C	C/C	C/C	G/G	A/G	C/G
16	T/T	C/T	C/A	C/T	G/G	G/G	C/G
17	T/T	C/T	C/A	C/C	G/G	G/G	G/G
18	T/T	C/T	C/C	C/T	G/G	G/G	C/G
19	C/T	C/C	C/C	C/C	G/G	A/G	C/G
20	T/T	C/T	C/A	C/T	G/A	G/G	G/G
21	C/T	C/C	C/C	C/C	G/G	A/G	C/G
a Seven SNPs in MCPH1 gene locus were analyzed. The minor allele and its frequency for each SNP is shown below rs-number. Red color indicates a shared allele between the mutation carriers.
