# Supplementary material for: Targeted Next-Generation Sequencing Identifies a Recurrent Mutation in MCPH1 Associating with Hereditary Breast Cancer Susceptibility
Source: PLoS Genet. 2016 Jan 28;12(1):e1005816. doi: 10.1371/journal.pgen.1005816 (PMC4731077; doi:10.1371/journal.pgen.1005816)
Supplement: S3 Table — (XLSX) [file pgen.1005816.s006.xlsx]

## Sheet: Sheet1
Table S3. Breast cancer pathology of MCPH1 mutation carriers
Patient ID	Breast cancer histology	Grade	ER/PR/HER2	Ki67	pTNM	Tumor LOH analysis
BR-0629	Lobular invasive	2	3+ / 3+/ neg	neg	pT2N2	No LOH
BR-0727	Ductal invasive	3	neg / neg / neg	2+	pT2N0	Loss of wild-type allele
BR-0361	Ductal invasive	3	3+ / 3+ / neg	2+	pT2N2	No LOH
BR-0653	Ductal invasive	3	neg/ neg / neg	2+	pT2N1	No LOH
97-756	NA	NA	NA / NA / NA	NA	NA	NA
BR-0154	Ductal invasive - bifocal	2	3+ / 3+ / neg	1+	pT2(m)N2	No LOH
BR-0884	Ductal invasive	3	neg / neg / neg	2+	pT1N0	No LOH
BR-0887	Intraductal in situ	2	NA / NA / NA	NA	pTis in situ	No LOH
BR-0889	Tubular	1	3+ / neg / neg	1+	pT1N0	Loss of wild-type allele
BR-0705	Ductal invasive	3	neg / neg / neg	3+	pT1N0	Loss of wild-type allele
BR-1036	Ductal invasive - bifocal	2	3+ / 3+ / neg	2+	pT1(m)N0	No LOH
BR-1049	Lobular invasive - trifocal	2	3+ / 3+ / neg	2+	pT1(m)N0	No LOH
BR-1305	Lobular invasive	2	3+ / 2+ / neg	2+	pT1N0	Loss of mutant allele
BR-13145	Intracystic papillary	NA	3+ / 3+ / neg	1+	pT1N0 (i+) (isolated tumor cells)	No LOH
BR-0989	Intraductal in situ	3	neg / neg / NA	NA	pTisN0 in situ	Loss of wild-type allele
BR-13109	Ductal invasive	2	neg / neg / neg	2+	pT1N0	No LOH
BR-0161	Ductal invasive	2	3+ / 3+ / neg	2+	pT1N0	Loss of wild-type allele
BR-0314	Ductal invasive	3	3+ / 3+ / neg	1+	pT1N?	Loss of wild-type allele
BR-0336	Lobular invasive	2	3+ / neg / neg	2+	pT2N0	No LOH
BR-11124	Lobular invasive	2	3+ / 3+ / neg	1+	pT2N0	Loss of wild-type allele
BR-035	Ductal invasive	2	3+ / neg / neg	1+	pT4N1M1	Loss of wild-type allele
B95	Medullary	NA	NA / NA / NA	NA	NA	NA
ER: estrogen receptor
PR: progesterone receptor
HER2: human epidermal growth factor receptor 2
neg: negative
pTNM: pathological Tumor-Node-Metastasis staging
LOH: loss-of-heterozygosity
NA: not available
